# Supplementary material for: Hypermethylation Loci of ZNF671, IRF8, and OTX1 as Potential Urine-Based Predictive Biomarkers for Bladder Cancer
Source: Diagnostics (Basel). 2024 Feb 21;14(5):468. doi: 10.3390/diagnostics14050468 (PMC10931331; doi:10.3390/diagnostics14050468)
Supplement: Supplementary file 1 [file diagnostics-14-00468-s001.zip]

Archive with 2 entries (2 files):
- Supplementary File_Figure S1_hjw_rev.pdf
- Supplementary File_Table S1_hjw_rev.pdf
